# Supplementary material for: Effects of early hemodynamic resuscitation on left ventricular performance and microcirculatory function during endotoxic shock
Source: Intensive Care Med Exp. 2015 May 8;3:14. doi: 10.1186/s40635-015-0049-y (PMC4513023; doi:10.1186/s40635-015-0049-y)
Supplement: Additional file 3: Video S1. — Video microscopy in the LPS group. Representative images of microvascular video microscopy recorded at baseline (T0) and at the end of the experimental period after LPS administration (T180). [file 40635_2015_49_MOESM3_ESM.zip]

Archive with 1 entries (1 files):
- 1661515129149616_add3.wmv
